# Supplementary material for: Exploring Differential Transcriptome between Jejunal and Cecal Tissue of Broiler Chickens
Source: Animals (Basel). 2019 May 7;9(5):221. doi: 10.3390/ani9050221 (PMC6562892; doi:10.3390/ani9050221)
Supplement: Supplementary file 1 [file animals-09-00221-s001.zip]

Archive with 7 entries (7 files):
- supplementary files/Table S 1.docx
- supplementary files/Table S 2.docx
- supplementary files/Table S 3.docx
- supplementary files/Table S 4.docx
- supplementary files/Table S 5.docx
- supplementary files/Table S 6.docx
- supplementary files/Table S 7.docx
